# Supplementary material for: Channel Expansion in the Ligand-Binding Domain of the Glucocorticoid Receptor Contributes to the Activity of Highly Potent Glucocorticoid Analogues
Source: Molecules. 2024 Mar 29;29(7):1546. doi: 10.3390/molecules29071546 (PMC11013598; doi:10.3390/molecules29071546)
Supplement: Supplementary file 1 [file molecules-29-01546-s001.zip]

Archive with 1 entries (1 files):
- molecules-2942760-supplementary.pdf
